# Supplementary material for: Identification of a novel RASD1 somatic mutation in a USP8-mutated corticotroph adenoma
Source: Cold Spring Harb Mol Case Stud. 2017 May;3(3):a001602. doi: 10.1101/mcs.a001602 (PMC5411693; doi:10.1101/mcs.a001602)
Supplement: Supplemental Material [file supp_mcs.a001602_Supplemental_File_1.vcf.zip]

Archive with 1 entries (1 files):
- Supplemental_File_1.vcf
